# Supplementary material for: Nonclinical Evaluation of Single-Mutant E. coli Asparaginases Obtained by Double-Mutant Deconvolution: Improving Toxicological, Immune and Inflammatory Responses
Source: Int J Mol Sci. 2024 May 30;25(11):6008. doi: 10.3390/ijms25116008 (PMC11172649; doi:10.3390/ijms25116008)
Supplement: Supplementary file 1 [file ijms-25-06008-s001.zip]

Archive with 1 entries (1 files):
- ijms-2995932-supplementary.pdf
